# Supplementary material for: Remarkable Plasticity of Bone Iron Homeostasis in Hibernating Daurian Ground Squirrels (Spermophilus dauricus) May Be Involved in Bone Maintenance
Source: Int J Mol Sci. 2022 Dec 13;23(24):15858. doi: 10.3390/ijms232415858 (PMC9779590; doi:10.3390/ijms232415858)
Supplement: Supplementary file 1 [file ijms-23-15858-s001.zip]

Archive with 1 entries (1 files):
- ijms-1918080-supplementary.pdf
